# Supplementary material for: An artificial intelligence enabled chemical synthesis robot for exploration and optimization of nanomaterials
Source: Sci Adv. 2022 Oct 7;8(40):eabo2626. doi: 10.1126/sciadv.abo2626 (PMC9544322; doi:10.1126/sciadv.abo2626)
Supplement: Supplementary file 2 — Movies S1 and S2 [file sciadv.abo2626_movies_s1_and_s2.zip]

Archive with 2 entries (2 files):
- sciadv.abo2626_movie_s1.mp4
- sciadv.abo2626_movie_s2.mp4
